# Supplementary material for: Optimization of ultrasonic-assisted extraction of phenolic compounds from Clinacanthus nutans using ionic liquid (ILs) binary solvent: Application of Peleg’s model and response surface methodology
Source: PLoS One. 2025 Jul 3;20(7):e0326141. doi: 10.1371/journal.pone.0326141 (PMC12225847; doi:10.1371/journal.pone.0326141)
Supplement: S1 File — (XLSX) [file pone.0326141.s001.xlsx]

## Sheet: Standard
	TPC
	Standard (ppm gallic acid)	Absorbance			Total	Dividor	Average	Average absorbance - Average blank absorbance
		1	2	3
	Blank	0.062	0.065	0.063	0.19	3	0.0633333	0
	20	0.313	0.313	0.312	0.938	3	0.312667	0.249333
	40	0.542	0.538	0.539	1.619	3	0.539667	0.476333
	60	0.678	0.711	0.685	2.074	3	0.691333	0.628
	80	0.882	0.856	0.877	2.615	3	0.871667	0.808333
	100	1.138	1.112	1.133	3.383	3	1.12767	1.06433
	DPPH
	Standard (ppm ascorbic acid)	Absorbance			Total	Dividor	Average	Average blank absorbance - Average absorbance
		1	2	3
	Blank	0.476	0.487	0.465	1.428	3	0.476	0
	10	0.11	0.117	0.111	0.338	3	0.112667	0.363333
	20	0.12	0.106	0.098	0.324	3	0.108	0.368
	30	0.103	0.105	0.104	0.312	3	0.104	0.372
	40	0.096	0.095	0.096	0.287	3	0.0956667	0.380333
	50	0.091	0.092	0.087	0.27	3	0.09	0.386
	FRAP
	Standard (ppm ascorbic acid)	Absorbance			Total	Dividor	Average	Average absorbance - Average blank absorbance
		1	2	3
	Blank	0.531	0.57	0.508	1.609	3	0.536333	0
	10	0.662	0.636	0.736	2.034	3	0.678	0.141667
	20	1.032	0.941	1.154	3.127	3	1.04233	0.506
	30	1.354	1.299	1.319	3.972	3	1.324	0.787667
	40	1.962	1.91	2.096	5.968	3	1.98933	1.453
	50	2.634	2.635	2.634	7.903	3	2.63433	2.098

## Sheet: TPC Belalai
	Daun Belalai Gajah
		Frequency (kHz)	Variation of DES and water	Replication	Absorbance			Total	Dividor	Average	Average sample - Average blank	Concentration (C)	Average mg GAE/g	Average C	mg GAE/g
					1	2	3
	1	50	5:5	1	0.762	0.781	0.784	2.327	3	0.775667	0.712333	66.9014	0.00669014	41.6633	0.00416633
				2	0.799	0.762	0.753	2.314		0.771333	0.458667	41.017	0.0041017
				3	0.753	0.777	0.761	2.291		0.763667	0.224	17.0714	0.00170714
	2	35.8579	5:5	1	0.827	0.826	0.891	2.544	3	0.848	0.784667	74.2823	0.00742823	51.3912	0.00513912
				2	0.833	0.857	0.889	2.579		0.859667	0.547	50.0306	0.00500306
				3	0.892	0.881	0.894	2.667		0.889	0.349333	29.8605	0.00298605
	3	60	2:8	1	1.145	1.109	1.107	3.361	3	1.12033	1.057	102.071	0.0102071	101.561	0.0101561
				2	1.14	1.039	1.14	3.319		1.10633	1.043	100.643	0.0100643
				3	1.142	1.109	1.107	3.358		1.11933	1.056	101.969	0.0101969
	4	60	8:2	1	1.145	1.14	1.133	3.418	3	1.13933	1.076	104.01	0.010401	99.9399	0.00999399
				2	1.129	1.127	1.127	3.383		1.12767	1.06433	102.82	0.010282
				3	1.03	1.033	1.031	3.094		1.03133	0.968	92.9898	0.00929898
	5	50	5:5	1	0.542	0.675	0.608	1.825	3	0.608333	0.545	49.8265	0.00498265	47.4002	0.00474002
				2	0.557	0.592	0.591	1.74		0.58	0.516667	46.9354	0.00469354
				3	0.539	0.566	0.591	1.696		0.565333	0.502	45.4388	0.00454388
	6	50	5:5	1	0.664	0.644	0.637	1.945	3	0.648333	0.585	53.9082	0.00539082	52.6837	0.00526837
				2	0.653	0.647	0.649	1.949		0.649667	0.586333	54.0442	0.00540442
				3	0.559	0.629	0.645	1.833		0.611	0.547667	50.0986	0.00500986
	7	40	2:8	1	0.645	0.64	0.713	1.998	3	0.666	0.666	62.1735	0.00621735	73.2959	0.00732959
				2	0.829	0.827	0.827	2.483		0.827667	0.827667	78.6701	0.00786701
				3	0.83	0.833	0.831	2.494		0.831333	0.831333	79.0442	0.00790442
	8	50	5:5	1	0.521	0.521	0.527	1.569	3	0.523	0.459667	41.119	0.0041119	40.7109	0.00407109
				2	0.516	0.516	0.522	1.554		0.518	0.454667	40.6088	0.00406088
				3	0.512	0.53	0.506	1.548		0.516	0.452667	40.4048	0.00404048
	9	50	5:5	1	0.679	0.633	0.641	1.953	3	0.651	0.587667	54.1803	0.00541803	49.1236	0.00491236
				2	0.623	0.633	0.548	1.804		0.601333	0.538	49.1122	0.00491122
				3	0.537	0.57	0.549	1.656		0.552	0.488667	44.0782	0.00440782
	10	50	9.24:0.76	1	0.533	0.534	0.523	1.59	3	0.53	0.466667	41.8333	0.00418333	39.7698	0.00397698
				2	0.505	0.504	0.502	1.511		0.503667	0.440333	39.1463	0.00391463
				3	0.501	0.494	0.492	1.487		0.495667	0.432333	38.3299	0.00383299
	11	64.1421	5:5	1	1.106	1.082	1.11	3.298	3	1.09933	1.036	99.9286	0.00999286	96.4138	0.00964138
				2	1.067	1.088	1.057	3.212		1.07067	1.00733	97.0034	0.00970034
				3	1.014	1.019	1.041	3.074		1.02467	0.961333	92.3095	0.00923095
	12	50	0.76:9.24	1	0.433	0.452	0.496	1.381	3	0.460333	0.397	34.7245	0.00347245	37.4002	0.00374002
				2	0.505	0.504	0.502	1.511		0.503667	0.440333	39.1463	0.00391463
				3	0.501	0.494	0.492	1.487		0.495667	0.432333	38.3299	0.00383299
	13	40	8:2	1	0.447	0.473	0.478	1.398	3	0.466	0.402667	35.3027	0.00353027	35.2007	0.00352007
				2	0.528	0.475	0.481	1.484		0.494667	0.431333	38.2279	0.00382279
				3	0.433	0.434	0.436	1.303		0.434333	0.371	32.0714	0.00320714

## Sheet: DPPH Belalai
	Daun Belalai Gajah
		Frequency (kHz)	Variation of DES and water	Replication	Absorbance			Total	Dividor	Average	Average blank - Average sample	Average	%	Average %
					1	2	3
	1	50	5:5	1	0.384	0.534	0.411	1.329	3	0.443	0.033	0.0814444	93.0672	82.8898
				2	0.309	0.269	0.313	0.891		0.297	0.179		62.395
				3	0.462	0.431	0.438	1.331		0.443667	0.0323333		93.2073
	2	35.8579	5:5	1	0.37	0.42	0.434	1.224	3	0.408	0.068	0.07	85.7143	85.2941
				2	0.394	0.408	0.518	1.32		0.44	0.036		92.437
				3	0.374	0.358	0.378	1.11		0.37	0.106		77.7311
	3	60	2:8	1	0.436	0.463	0.455	1.354	3	0.451333	0.0246667	0.0234444	94.8179	95.0747
				2	0.428	0.458	0.481	1.367		0.455667	0.0203333		95.7283
				3	0.467	0.452	0.433	1.352		0.450667	0.0253333		94.6779
	4	60	8:2	1	0.336	0.277	0.33	0.943	3	0.314333	0.161667	0.119444	66.0364	74.9066
				2	0.397	0.306	0.395	1.098		0.366	0.11		76.8908
				3	0.368	0.371	0.429	1.168		0.389333	0.0866667		81.7927
	5	50	5:5	1	0.573	0.397	0.43	1.4	3	0.466667	0.00933333	0.04	98.0392	91.5966
				2	0.393	0.411	0.426	1.23		0.41	0.066		86.1345
				3	0.412	0.458	0.424	1.294		0.431333	0.0446667		90.6162
	6	50	5:5	1	0.469	0.483	0.442	1.394	3	0.464667	0.0113333	0.0418889	97.619	91.1998
				2	0.413	0.382	0.366	1.161		0.387	0.089		81.3025
				3	0.467	0.452	0.433	1.352		0.450667	0.0253333		94.6779
	7	40	2:8	1	0.223	0.266	0.229	0.718	3	0.239333	0.236667	0.195111	50.2801	59.0103
				2	0.246	0.216	0.321	0.783		0.261	0.215		54.8319
				3	0.327	0.334	0.366	1.027		0.342333	0.133667		71.9188
	8	50	5:5	1	0.311	0.318	0.326	0.955	3	0.318333	0.157667	0.253	66.8768	46.8487
				2	0.174	0.177	0.169	0.52		0.173333	0.302667		36.4146
				3	0.184	0.174	0.174	0.532		0.177333	0.298667		37.2549
	9	50	5:5	1	0.203	0.212	0.188	0.603	3	0.201	0.275	0.256222	42.2269	46.1718
				2	0.21	0.217	0.197	0.624		0.208	0.268		43.6975
				3	0.151	0.268	0.332	0.751		0.250333	0.225667		52.591
	10	50	9.24:0.76	1	0.432	0.427	0.438	1.297	3	0.432333	0.0436667	0.0515556	90.8263	89.169
				2	0.405	0.436	0.35	1.191		0.397	0.079		83.4034
				3	0.468	0.478	0.386	1.332		0.444	0.032		93.2773
	11	64.1421	5:5	1	0.212	0.33	0.443	0.985	3	0.328333	0.147667	0.176333	68.9776	62.9552
				2	0.207	0.236	0.213	0.656		0.218667	0.257333		45.9384
				3	0.335	0.359	0.362	1.056		0.352	0.124		73.9496
	12	50	0.76:9.24	1	0.24	0.259	0.274	0.773	3	0.257667	0.218333	0.228667	54.1317	51.9608
				2	0.242	0.221	0.231	0.694		0.231333	0.244667		48.5994
				3	0.247	0.269	0.243	0.759		0.253	0.223		53.1513
	13	40	8:2	1	0.218	0.209	0.242	0.669	3	0.223	0.253	0.271111	46.8487	43.0439
				2	0.174	0.179	0.213	0.566		0.188667	0.287333		39.6359
				3	0.193	0.191	0.225	0.609		0.203	0.273		42.6471

## Sheet: FRAP Belalai
	Daun Belalai Gajah
		Frequency (kHz)	Variation of DES and water	Replication	Absorbance			Total	Dividor	Average	Average blank - Average sample	Concentration (C)	Average C	mg AEAC/g	Average
					1	2	3
	1	50	5:5	1	2.193	2.212	2.087	6.492	3	2.164	1.62767	42.9684	42.6758	4.29684	4.26758
				2	2.259	2.022	1.77	6.051		2.017	1.48067	39.9438		3.99438
				3	2.194	2.303	2.308	6.805		2.26833	1.732	45.1152		4.51152
	2	35.8579	5:5	1	1.968	1.965	1.989	5.922	3	1.974	1.43767	39.059	38.7252	3.9059	3.87252
				2	1.976	2.045	2.03	6.051		2.017	1.48067	39.9438		3.99438
				3	1.795	1.932	1.92	5.647		1.88233	1.346	37.1728		3.71728
	3	60	2:8	1	2.25	2.452	3.106	7.808	3	2.60267	2.60267	63.0302	63.0759	6.30302	6.30759
				2	2.567	2.687	2.704	7.958		2.65267	2.65267	64.059		6.4059
				3	2.402	2.43	2.846	7.678		2.55933	2.55933	62.1385		6.21385
	4	60	8:2	1	1.236	1.18	1.242	3.658	3	1.21933	0.683	23.5309	25.4467	2.35309	2.54467
				2	1.387	1.419	1.425	4.231		1.41033	0.874	27.4609		2.74609
				3	1.329	1.119	1.475	3.923		1.30767	0.771333	25.3484		2.53484
	5	50	5:5	1	2.021	2.519	2.213	6.753	3	2.251	1.71467	44.7586	41.4481	4.47586	4.14481
				2	1.966	1.984	1.997	5.947		1.98233	1.446	39.2305		3.92305
				3	1.996	2.08	2.035	6.111		2.037	1.50067	40.3553		4.03553
	6	50	5:5	1	2.059	2.098	2.067	6.224	3	2.07467	1.53833	41.1303	41.8413	4.11303	4.18413
				2	2.024	2.055	2.087	6.166		2.05533	1.519	40.7325		4.07325
				3	2.235	2.269	2.089	6.593		2.19767	1.66133	43.6612		4.36612
	7	40	2:8	1	1.955	1.528	1.787	5.27	3	1.75667	1.22033	34.5871	37.3763	3.45871	3.73763
				2	1.908	1.971	1.998	5.877		1.959	1.42267	38.7503		3.87503
				3	1.923	1.981	1.979	5.883		1.961	1.42467	38.7915		3.87915
	8	50	5:5	1	1.823	1.471	1.726	5.02	3	1.67333	1.137	32.8724	29.5414	3.28724	2.95414
				2	1.609	1.626	1.7	4.935		1.645	1.10867	32.2894		3.22894
				3	1.141	1.22	1.287	3.648		1.216	0.679667	23.4623		2.34623
	9	50	5:5	1	1.592	1.652	1.494	4.738	3	1.57933	1.043	30.9383	30.9291	3.09383	3.09291
				2	1.693	1.543	1.605	4.841		1.61367	1.07733	31.6447		3.16447
				3	1.502	1.566	1.563	4.631		1.54367	1.00733	30.2044		3.02044
	10	50	9.24:0.76	1	1.341	1.404	1.356	4.101	3	1.367	0.830667	26.5693	25.3393	2.65693	2.53393
				2	1.353	1.324	1.323	4		1.33333	0.797	25.8765		2.58765
				3	1.214	1.192	1.258	3.664		1.22133	0.685	23.572		2.3572
	11	64.1421	5:5	1	1.595	1.821	1.652	5.068	3	1.68933	1.153	33.2016	36.5007	3.32016	3.65007
				2	2.072	2.012	2.038	6.122		2.04067	1.50433	40.4307		4.04307
				3	1.716	1.879	1.862	5.457		1.819	1.28267	35.8697		3.58697
	12	50	0.76:9.24	1	1.671	1.752	1.73	5.153	3	1.71767	1.18133	33.7846	34.187	3.37846	3.4187
				2	1.766	1.817	1.806	5.389		1.79633	1.26	35.4033		3.54033
				3	1.682	1.7	1.711	5.093		1.69767	1.16133	33.3731		3.33731
	13	40	8:2	1	1.253	1.226	1.063	3.542	3	1.18067	0.644333	22.7353	22.4815	2.27353	2.24815
				2	1.241	1.148	1.215	3.604		1.20133	0.665	23.1605		2.31605
				3	1.183	1.176	1.01	3.369		1.123	0.586667	21.5487		2.15487

## Sheet: MP
	Factor	Time (min)
		20	40	60	80	100	120	140	160	180
	40 kHz	0.372	0.399	0.408	0.416	0.44	0.45	0.456	0.455	0.45
	50 kHz	0.202	0.234	0.242	0.268	0.292	0.292	0.291	0.293	0.292
	60 kHz	1.346	1.485	1.536	1.641	1.649	1.65	1.65	1.649	1.648
	Factor	Time/TPC
		20	40	60	80	100	120	140	160	180
	40 kHz	53.7634	100.251	147.059	192.308	227.273	266.667	307.018	351.648	400
	50 kHz	99.0099	170.94	247.934	298.507	342.466	410.959	481.1	546.075	616.438
	60 kHz	14.8588	26.936	39.0625	48.7508	60.6428	72.7273	84.8485	97.0285	109.223

## Sheet: TPC Sample 2
	Daun Keji Beling
		Date	Frequency (kHz)	Power Rate (%)	Variation of DES and water	Date	Replication	Absorbance			Total	Dividor	Average	Average sample - Average blank	Lies on standard?	Concentration (C)	Average C	mg GAE/g
								1	2	3
	1	2024-09-10	50	50	5:5	2024-09-11	1	1.105	1.123	1.131	3.359	3	1.11967	1.05633	Lies	102.003	99.0896	9.90896
							2	1.024	1.134	1.133	3.291		1.097	1.03367	Lies	99.6905
							3	1.04	1.059	1.071	3.17		1.05667	0.993333	Lies	95.5748
	2	2024-09-10	35.8579	27	5:5	2024-09-11	1	1.111	1.112	1.117	3.34	3	1.11333	1.05	Lies	101.357	100.926	10.0926
							2	1.103	1.103	1.111	3.317		1.10567	1.04233	Lies	100.575
							3	1.117	1.104	1.104	3.325		1.10833	1.045	Lies	100.847
	3	2024-09-11	60	70	2:8	2024-09-12	1	1.018	1.036	1.057	3.111	3	1.037	0.973667	Lies	93.568	89.237	8.9237
							2	0.917	0.976	0.977	2.87		0.956667	0.893333	Lies	85.3707
							3	0.972	1.002	0.996	2.97		0.99	0.926667	Lies	88.7721
	4	2024-09-11	60	70	8:2	2024-09-12	1	0.988	1.006	0.97	2.964	3	0.988	0.924667	Lies	88.568	89.5998	8.95998
							2	1.007	1.003	1.003	3.013		1.00433	0.941	Lies	90.2347
							3	1.009	1.002	0.995	3.006		1.002	0.938667	Lies	89.9966
	5	2024-09-12	50	50	5:5	2024-09-13	1	1.083	1.09	1.013	3.186	3	1.062	0.998667	Lies	96.119	96.1417	9.61417
							2	1.082	1.039	1.055	3.176		1.05867	0.995333	Lies	95.7789
							3	1.077	1.059	1.062	3.198		1.066	1.00267	Lies	96.5272
	6	2024-09-12	50	50	5:5	2024-09-13	1	1.087	1.097	1.073	3.257	3	1.08567	1.02233	Lies	98.534	99.5431	9.95431
							2	1.054	1.085	1.098	3.237		1.079	1.01567	Lies	97.8537
							3	1.091	1.194	1.081	3.366		1.122	1.05867	Lies	102.241
	7	2024-09-13	40	30	2:8	2024-09-13	1	1.105	1.104	1.116	3.325	3	1.10833	1.045	Lies	100.847	101.312	10.1312
							2	1.123	1.116	1.118	3.357		1.119	1.05567	Lies	101.935
							3	1.106	1.116	1.112	3.334		1.11133	1.048	Lies	101.153
	8	2024-09-17	50	50	5:5	2024-09-17	1	1.114	1.11	1.106	3.33	3	1.11	1.04667	Lies	101.017	102.151	10.2151
							2	1.116	1.137	1.129	3.382		1.12733	1.064	Lies	102.786
							3	1.119	1.119	1.14	3.378		1.126	1.06267	Lies	102.65
	9	2024-09-17	50	50	5:5	2024-09-18	1	1.104	1.109	1.104	3.317	3	1.10567	1.04233	Lies	100.575	97.2755	9.72755
							2	1.01	1.012	1.045	3.067		1.02233	0.959	Lies	92.0714
							3	1.191	1.041	1.044	3.276		1.092	1.02867	Lies	99.1803
	10	2024-09-18	50	50	9.24:0.76	2024-09-18	1	0.397	0.459	0.418	1.274	3	0.424667	0.361333	Lies	31.085	28.5227	2.85227
							2	0.368	0.391	0.368	1.127		0.375667	0.312333	Lies	26.085
							3	0.38	0.416	0.399	1.195		0.398333	0.335	Lies	28.398
	11	2024-09-18	64.1421	75	5:5	2024-09-20	1	1.022	1.07	1.095	3.187	3	1.06233	0.999	Lies	96.1531	95.5975	9.55975
							2	1.032	1.07	1.081	3.183		1.061	0.997667	Lies	96.017
							3	1.037	1.094	1.011	3.142		1.04733	0.984	Lies	94.6224
	12	2024-09-19	50	50	0.76:9.24	2024-09-20	1	0.964	0.991	0.988	2.943	3	0.981	0.917667	Lies	87.8537	83.6927	8.36927
							2	0.961	0.956	0.956	2.873		0.957667	0.894333	Lies	85.4728
							3	0.891	0.874	0.881	2.646		0.882	0.818667	Lies	77.7517
	13	2024-09-19	40	30	8:2	2024-09-20	1	0.494	0.503	0.537	1.534	3	0.511333	0.448	Lies	39.9286	39.3844	3.93844
							2	0.509	0.52	0.525	1.554		0.518	0.454667	Lies	40.6088
							3	0.466	0.499	0.501	1.466		0.488667	0.425333	Lies	37.6156

## Sheet: DPPH Keji
	Daun Keji Beling
		Frequency (kHz)	Variation of DES and water	Replication	Absorbance			Total	Dividor	Average	Average blank - Average sample	Average	%	Average %
					1	2	3
	1	50	5:5	1	0.277	0.314	0.315	0.906	3	0.302	0.174	0.202667	63.4454	57.423
				2	0.296	0.288	0.19	0.774		0.258	0.218		54.2017
				3	0.26	0.245	0.275	0.78		0.26	0.216		54.6218
	2	35.8579	5:5	1	0.221	0.195	0.186	0.602	3	0.200667	0.275333	0.226111	42.1569	52.4977
				2	0.286	0.261	0.27	0.817		0.272333	0.203667		57.2129
				3	0.263	0.285	0.282	0.83		0.276667	0.199333		58.1232
	3	60	2:8	1	0.255	0.327	0.362	0.944	3	0.314667	0.161333	0.114778	66.1064	75.887
				2	0.328	0.198	0.492	1.018		0.339333	0.136667		71.2885
				3	0.451	0.437	0.401	1.289		0.429667	0.0463333		90.2661
	4	60	8:2	1	0.231	0.227	0.223	0.681	3	0.227	0.249	0.254556	47.6891	46.5219
				2	0.213	0.222	0.224	0.659		0.219667	0.256333		46.1485
				3	0.211	0.214	0.228	0.653		0.217667	0.258333		45.7283
	5	50	5:5	1	0.295	0.301	0.295	0.891	3	0.297	0.179	0.183222	62.395	61.5079
				2	0.364	0.305	0.294	0.963		0.321	0.155		67.437
				3	0.262	0.263	0.256	0.781		0.260333	0.215667		54.6919
	6	50	5:5	1	0.16	0.256	0.161	0.577	3	0.192333	0.283667	0.244222	40.4062	48.6928
				2	0.24	0.259	0.214	0.713		0.237667	0.238333		49.93
				3	0.283	0.272	0.241	0.796		0.265333	0.210667		55.7423
	7	40	2:8	1	0.201	0.28	0.269	0.75	3	0.25	0.226	0.235667	52.521	50.4902
				2	0.261	0.246	0.247	0.754		0.251333	0.224667		52.8011
				3	0.251	0.181	0.227	0.659		0.219667	0.256333		46.1485
	8	50	5:5	1	0.307	0.283	0.259	0.849	3	0.283	0.193	0.200667	59.4538	57.8431
				2	0.269	0.266	0.278	0.813		0.271	0.205		56.9328
				3	0.29	0.274	0.252	0.816		0.272	0.204		57.1429
	9	50	5:5	1	0.289	0.309	0.325	0.923	3	0.307667	0.168333	0.172667	64.6359	63.7255
				2	0.284	0.309	0.306	0.899		0.299667	0.176333		62.9552
				3	0.294	0.303	0.311	0.908		0.302667	0.173333		63.5854
	10	50	9.24:0.76	1	0.138	0.209	0.228	0.575	3	0.191667	0.284333	0.317111	40.2661	33.38
				2	0.137	0.142	0.146	0.425		0.141667	0.334333		29.7619
				3	0.143	0.145	0.142	0.43		0.143333	0.332667		30.112
	11	64.1421	5:5	1	0.239	0.262	0.264	0.765	3	0.255	0.221	0.245111	53.5714	48.5061
				2	0.208	0.22	0.219	0.647		0.215667	0.260333		45.3081
				3	0.213	0.242	0.211	0.666		0.222	0.254		46.6387
	12	50	0.76:9.24	1	0.445	0.444	0.399	1.288	3	0.429333	0.0466667	0.0246667	90.1961	94.8179
				2	0.468	0.461	0.457	1.386		0.462	0.014		97.0588
				3	0.463	0.45	0.475	1.388		0.462667	0.0133333		97.1989
	13	40	8:2	1	0.161	0.145	0.145	0.451	3	0.150333	0.325667	0.333333	31.5826	29.972
				2	0.098	0.111	0.154	0.363		0.121	0.355		25.4202
				3	0.177	0.143	0.15	0.47		0.156667	0.319333		32.9132

## Sheet: FRAP Keji
	Daun Keji Beling
		Frequency (kHz)	Variation of DES and water	Replication	Absorbance			Total	Dividor	Average	Average blank - Average sample	Concentration (C)	Average C	mg AEAC/g	Average
					1	2	3
	1	50	5:5	1	2.2	2.173	2.16	6.533	3	2.17767	1.64133	43.2497	43.6315	4.32497	4.36315
				2	2.18	2.261	2.189	6.63		2.21	1.67367	43.915		4.3915
				3	2.285	2.181	2.137	6.603		2.201	1.66467	43.7298		4.37298
	2	35.8579	5:5	1	1.73	1.733	1.699	5.162	3	1.72067	1.18433	33.8464	35.952	3.38464	3.5952
				2	1.705	1.8	1.98	5.485		1.82833	1.292	36.0617		3.60617
				3	1.99	2.01	1.76	5.76		1.92	1.38367	37.9479		3.79479
	3	60	2:8	1	2.039	2.052	2.062	6.153	3	2.051	2.051	51.679	51.8299	5.1679	5.18299
				2	2.026	2.065	2.014	6.105		2.035	2.035	51.3498		5.13498
				3	2.087	2.097	2.083	6.267		2.089	2.089	52.4609		5.24609
	4	60	8:2	1	2.297	2.296	2.416	7.009	3	2.33633	1.8	46.5144	45.856	4.65144	4.5856
				2	2.269	2.258	2.296	6.823		2.27433	1.738	45.2387		4.52387
				3	2.258	2.336	2.313	6.907		2.30233	1.766	45.8148		4.58148
	5	50	5:5	1	2.221	2.254	2.235	6.71	3	2.23667	1.70033	44.4636	44.8592	4.44636	4.48592
				2	2.228	2.265	2.265	6.758		2.25267	1.71633	44.7929		4.47929
				3	2.265	2.339	2.231	6.835		2.27833	1.742	45.321		4.5321
	6	50	5:5	1	2.257	2.296	2.327	6.88	3	2.29333	1.757	45.6296	43.8647	4.56296	4.38647
				2	1.996	1.985	2.001	5.982		1.994	1.45767	39.4705		3.94705
				3	2.867	2.045	2.094	7.006		2.33533	1.799	46.4938		4.64938
	7	40	2:8	1	2.084	2.124	2.132	6.34	3	2.11333	1.577	41.9259	39.9781	4.19259	3.99781
				2	2.2	2.234	2.387	6.821		2.27367	1.73733	45.225		4.5225
				3	2.063	1.782	1.162	5.007		1.669	1.13267	32.7833		3.27833
	8	50	5:5	1	2.147	2.145	2.119	6.411	3	2.137	1.60067	42.4129	41.8802	4.24129	4.18802
				2	2.088	2.087	2.114	6.289		2.09633	1.56	41.5761		4.15761
				3	2.042	2.145	2.113	6.3		2.1	1.56367	41.6516		4.16516
	9	50	5:5	1	2.011	2.492	2.315	6.818	3	2.27267	1.73633	45.2044	47.5181	4.52044	4.75181
				2	2.615	2.615	2.617	7.847		2.61567	2.07933	52.262		5.2262
				3	2.09	2.092	2.619	6.801		2.267	1.73067	45.0878		4.50878
	10	50	9.24:0.76	1	2.491	2.39	2.187	7.068	3	2.356	1.81967	46.9191	48.5629	4.69191	4.85629
				2	2.391	2.49	2.614	7.495		2.49833	1.962	49.8477		4.98477
				3	2.486	2.487	2.387	7.36		2.45333	1.917	48.9218		4.89218
	11	64.1421	5:5	1	2.619	2.493	2.619	7.731	3	2.577	2.04067	51.4664	51.9694	5.14664	5.19694
				2	2.616	2.615	2.615	7.846		2.61533	2.079	52.2551		5.22551
				3	2.612	2.611	2.613	7.836		2.612	2.07567	52.1866		5.21866
	12	50	0.76:9.24	1	2.088	2.132	2.135	6.355	3	2.11833	1.582	42.0288	42.7673	4.20288	4.27673
				2	2.309	2.31	2.31	6.929		2.30967	1.77333	45.9657		4.59657
				3	2.088	2.008	2.008	6.104		2.03467	1.49833	40.3073		4.03073
	13	40	8:2	1	2.243	2.185	2.01	6.438	3	2.146	1.60967	42.5981	47.1591	4.25981	4.71591
				2	2.486	2.61	2.391	7.487		2.49567	1.95933	49.7929		4.97929
				3	2.493	2.494	2.397	7.384		2.46133	1.925	49.0864		4.90864
